# Supplementary material for: Variability in Arterial Stiffness and Vascular Endothelial Function After COVID-19 During 1.5 Years of Follow-Up—Systematic Review and Meta-Analysis
Source: Life (Basel). 2025 Mar 21;15(4):520. doi: 10.3390/life15040520 (PMC12028431; doi:10.3390/life15040520)
Supplement: Supplementary file 1 [file life-15-00520-s001.zip]

Archive with 4 entries (4 files):
- Life, supp. figures with approved changes.pdf
- Life, supp. figures.pdf
- Life, suppl. tables with approved changes.pdf
- Life, suppl. tables.pdf
